# Supplementary material for: Stromal cell-expressed malignant gene patterns contribute to the progression of squamous cell carcinomas across different sites
Source: Front Genet. 2024 Jul 12;15:1342306. doi: 10.3389/fgene.2024.1342306 (PMC11272565; doi:10.3389/fgene.2024.1342306)
Supplement: Supplementary file 1 [file Table2.XLSX]

## Sheet: supplementary table 2
Source Name	Comment [Sample_source_name]	Comment [Sample_title]	Characteristics [affy_batch]	Characteristics [cell line code]	Characteristics [cosmic id]	Characteristics [crna plate]	Characteristics [disease location]	Term Source REF	Term Accession Number	Characteristics [disease state]
GSM1688329 1	Cell	golub-00327: 5500024034290101707047.G12	1	664	946353	7	esophagus	EFO	http://purl.obolibrary.org/obo/UBERON_0001043	squamous cell carcinoma
GSM1688328 1	Cell	golub-00327: 5500024034290101707047.F12	1	652	753623	7	esophagus	EFO	http://purl.obolibrary.org/obo/UBERON_0001043	squamous cell carcinoma
GSM1688327 1	Cell	golub-00327: 5500024034290101707047.E12	1	640	946355	7	esophagus	EFO	http://purl.obolibrary.org/obo/UBERON_0001043	squamous cell carcinoma
GSM1688326 1	Cell	golub-00327: 5500024034290101707047.D12	1	628	735784	7	esophagus	EFO	http://purl.obolibrary.org/obo/UBERON_0001043	squamous cell carcinoma
GSM1688324 1	Cell	golub-00327: 5500024034290101707047.B12	1	604	753614	7	esophagus	EFO	http://purl.obolibrary.org/obo/UBERON_0001043	squamous cell carcinoma
GSM1688323 1	Cell	golub-00327: 5500024034290101707047.A12	1	592	946356	7	esophagus	EFO	http://purl.obolibrary.org/obo/UBERON_0001043	squamous cell carcinoma
GSM1688322 1	Cell	golub-00327: 5500024052603032009483.B07	2	675	946354	11	esophagus	EFO	http://purl.obolibrary.org/obo/UBERON_0001043	squamous cell carcinoma
GSM1688321 1	Cell	golub-00327: 5500024034290101707047.H11	1	675	946354	7	esophagus	EFO	http://purl.obolibrary.org/obo/UBERON_0001043	squamous cell carcinoma
GSM1688320 1	Cell	golub-00327: 5500024034290101707047.G11	1	663	753622	7	esophagus	EFO	http://purl.obolibrary.org/obo/UBERON_0001043	squamous cell carcinoma
GSM1688319 1	Cell	golub-00327: 5500024034290101707047.F11	1	651	753621	7	esophagus	EFO	http://purl.obolibrary.org/obo/UBERON_0001043	squamous cell carcinoma
GSM1688308 1	Cell	golub-00327: 5500024052861011409506.G09	2	352	909758	12	vulva	EFO	EFO_0000978	squamous cell carcinoma
GSM1688307 1	Cell	golub-00327: 5500024034290101707047.A11	1	591	924247	7	vulva	EFO	EFO_0000978	squamous cell carcinoma
GSM1688305 1	Cell	golub-00327: 5500024032848101507998.E11	1	447	724879	5	lung	EFO	http://purl.obolibrary.org/obo/UBERON_0002048	squamous cell carcinoma
GSM1688261 1	Cell	golub-00327: 5500024052603032009483.H07	2	744	909728	11	lung	EFO	http://purl.obolibrary.org/obo/UBERON_0002048	squamous cell carcinoma
GSM1688260 1	Cell	golub-00327: 5500024035100021608461.F05	1	744	909728	8	lung	EFO	http://purl.obolibrary.org/obo/UBERON_0002048	squamous cell carcinoma
GSM1688243 1	Cell	golub-00327: 5500024034290101707047.C09	1	624	930297	7	cervix	EFO	EFO_0000979	squamous cell carcinoma
GSM1688233 1	Cell	golub-00327: 5500024030401071707289.C04	1	139	909709	2	tongue	EFO	http://purl.obolibrary.org/obo/UBERON_0001723	squamous cell carcinoma
GSM1688232 1	Cell	golub-00327: 5500024034290101707047.G08	1	671	910904	7	tongue	EFO	http://purl.obolibrary.org/obo/UBERON_0001723	squamous cell carcinoma
GSM1688230 1	Cell	golub-00327: 5500024032848101507000.G12	1	376	910701	4	tongue	EFO	http://purl.obolibrary.org/obo/UBERON_0001723	squamous cell carcinoma
GSM1688229 1	Cell	golub-00327: 5500024035100021608461.F09	1	748	910911	8	tongue	EFO	http://purl.obolibrary.org/obo/UBERON_0001723	squamous cell carcinoma
GSM1688226 1	Cell	golub-00327: 5500024034290101707047.D08	1	635	909708	7	tongue	EFO	http://purl.obolibrary.org/obo/UBERON_0001723	squamous cell carcinoma
GSM1688213 1	Cell	golub-00327: 5500024032848101507000.H07	1	394	909700	4	sinonasal and nasal cavity			squamous cell carcinoma
GSM1688168 1	Cell	golub-00327: 5500024034290101707047.A07	1	598	949154	7	cervix	EFO	EFO_0000979	squamous cell carcinoma
GSM1688125 1	Cell	golub-00327: 5500024031722092907496.C07	1	238	908443	3	lung	EFO	http://purl.obolibrary.org/obo/UBERON_0002048	squamous cell carcinoma
GSM1688104 1	Cell	golub-00327: 5500024052861011409506.B01	2	45	905941	12	lung	EFO	http://purl.obolibrary.org/obo/UBERON_0002048	squamous cell carcinoma
GSM1688099 1	Cell	golub-00327: 5500024032848101507000.F06	1	369	687815	4	lung	EFO	http://purl.obolibrary.org/obo/UBERON_0002048	squamous cell carcinoma
GSM1688071 1	Cell	golub-00327: 5500024052603032009483.C06	2	103	911847	11	lung	EFO	http://purl.obolibrary.org/obo/UBERON_0002048	squamous cell carcinoma
GSM1687959 1	Cell	golub-00327: 5500024052603032009483.A06	2	88	687787	11	lung	EFO	http://purl.obolibrary.org/obo/UBERON_0002048	squamous cell carcinoma
GSM1687955 1	Cell	golub-00327: 5500024034290101707049.H10	1	578	907785	6	lung	EFO	http://purl.obolibrary.org/obo/UBERON_0002048	squamous cell carcinoma
GSM1687952 1	Cell	golub-00327: 5500024035100021608461.G07	1	757	753583	8	head neck			squamous cell carcinoma
GSM1687938 1	Cell	golub-00327: 5500024031722092907496.F09	1	276	753576	3	middle third			squamous cell carcinoma
GSM1687937 1	Cell	golub-00327: 5500024034290101707049.C10	1	518	753575	6	lower third			squamous cell carcinoma
GSM1687936 1	Cell	golub-00327: 5500024032848101507000.D09	1	348	907321	4	upper third			squamous cell carcinoma
GSM1687935 1	Cell	golub-00327: 5500024035100021608461.C08	1	714	907320	8	middle third			squamous cell carcinoma
GSM1687934 1	Cell	golub-00327: 5500024052603032009483.F06	2	2	753574	11	upper third			squamous cell carcinoma
GSM1687933 1	Cell	golub-00327: 5500024034290101707049.B10	1	506	907319	6	middle third			squamous cell carcinoma
GSM1687932 1	Cell	golub-00327: 5500024031722092907496.E09	1	264	907318	3	middle third			squamous cell carcinoma
GSM1687931 1	Cell	golub-00327: 5500024052603032009483.F09	2	494	907317	11	upper third			squamous cell carcinoma
GSM1687930 1	Cell	golub-00327: 5500024034290101707049.A10	1	494	907317	6	upper third			squamous cell carcinoma
GSM1687929 1	Cell	golub-00327: 5500024032848101507000.H10	1	386	753573	4	middle third			squamous cell carcinoma
GSM1687919 1	Cell	golub-00327: 5500024052861011409506.G07	2	39	753570	12	mouth floor	EFO	http://purl.obolibrary.org/obo/UBERON_0003679	squamous cell carcinoma
GSM1687916 1	Cell	golub-00327: 5500024030401071707289.C05	1	140	753569	2	bronchus	EFO	http://purl.obolibrary.org/obo/UBERON_0002185	squamous cell carcinoma
GSM1687855 1	Cell	golub-00327: 5500024052861011409506.A08	2	40	907062	12	tongue	EFO	http://purl.obolibrary.org/obo/UBERON_0001723	squamous cell carcinoma
GSM1687854 1	Cell	golub-00327: 5500024052861011409506.D07	2	24	907061	12	tongue	EFO	http://purl.obolibrary.org/obo/UBERON_0001723	squamous cell carcinoma
GSM1687853 1	Cell	golub-00327: 5500024035100021608461.G10	1	694	753562	8	mouth	EFO	http://purl.obolibrary.org/obo/UBERON_0000165	squamous cell carcinoma
GSM1687852 1	Cell	golub-00327: 5500024035100021608461.A08	1	694	753562	8	mouth	EFO	http://purl.obolibrary.org/obo/UBERON_0000165	squamous cell carcinoma
GSM1687846 1	Cell	golub-00327: 5500024035100021608461.C03	1	709	924111	8	buccal mucosa			squamous cell carcinoma
GSM1687845 1	Cell	golub-00327: 5500024032848101507998.D09	1	444	907059	5	mouth roof			squamous cell carcinoma
GSM1687829 1	Cell	golub-00327: 5500024030401071707289.F07	1	178	907049	2	sinus			squamous cell carcinoma
GSM1687828 1	Cell	golub-00327: 5500024034290101707049.G07	1	574	753559	6	esophagus	EFO	http://purl.obolibrary.org/obo/UBERON_0001043	squamous cell carcinoma
GSM1687820 1	Cell	golub-00327: 5500024032848101507998.H08	1	491	907047	5	breast	EFO	http://purl.obolibrary.org/obo/UBERON_0000310	squamous cell carcinoma
GSM1687790 1	Cell	golub-00327: 5500024032848101507000.F08	1	371	906863	4	hypopharynx	EFO	http://purl.obolibrary.org/obo/UBERON_0001051	squamous cell carcinoma
GSM1687769 1	Cell	golub-00327: 5500024052603032009483.F05	2	62	753556	11	lung	EFO	http://purl.obolibrary.org/obo/UBERON_0002048	squamous cell carcinoma
GSM1687689 1	Cell	golub-00327: 5500024032848101507000.C04	1	331	906817	4	esophagus	EFO	http://purl.obolibrary.org/obo/UBERON_0001043	squamous cell carcinoma
GSM1687653 1	Cell	golub-00327: 5500024034290101707049.G02	1	569	924107	6	vulva	EFO	EFO_0000978	squamous cell carcinoma
GSM1687652 1	Cell	golub-00327: 5500024032848101507998.C06	1	429	753541	5	tongue	EFO	http://purl.obolibrary.org/obo/UBERON_0001723	squamous cell carcinoma
GSM1687651 1	Cell	golub-00327: 5500024034290101707049.F02	1	557	910916	6	tongue	EFO	http://purl.obolibrary.org/obo/UBERON_0001723	squamous cell carcinoma
GSM1687646 1	Cell	golub-00327: 5500024030401071707289.H12	1	196	753538	2	gingiva	EFO	EFO_0001925	squamous cell carcinoma
GSM1687630 1	Cell	golub-00327: 5500024034290101707049.B02	1	509	753536	6	cervix	EFO	EFO_0000979	squamous cell carcinoma
GSM1687626 1	Cell	golub-00327: 5500024034290101707049.A02	1	497	753535	6	head neck			squamous cell carcinoma
GSM1687613 1	Cell	golub-00327: 5500024035100021608461.B02	1	698	753532	8	head neck			squamous cell carcinoma
GSM1687612 1	Cell	golub-00327: 5500024035100021608461.A02	1	688	753531	8	head neck			squamous cell carcinoma
GSM1687591 1	Cell	golub-00327: 5500024034290101707049.E01	1	541	910925	6	skin	EFO	http://purl.obolibrary.org/obo/UBERON_0002097	squamous cell carcinoma
