# Supplementary material for: Stromal cell-expressed malignant gene patterns contribute to the progression of squamous cell carcinomas across different sites
Source: Front Genet. 2024 Jul 12;15:1342306. doi: 10.3389/fgene.2024.1342306 (PMC11272565; doi:10.3389/fgene.2024.1342306)
Supplement: Supplementary file 2 [file Table3.XLSX]

## Sheet: supplementary table3
V1		V2		V3		V4		V5		V6
POSTN		LPL		KRT4		S100A7		CES1		DLK1
THBS2		CH25H		PSCA		S100A8		DKK2		PNOC
NNMT		CCND2		CYP4B1		S100A9		CXCL14		MGP
VIM		LCP1		SCGB1A1		IL1F9		PENK		TMEM100
MYL9		GNG4		CALML5		RHCG		C6orf15		CTAG1B
IL6		PROM1		CLDN8		IVL		FGF3		TFF1
CCL2		ANKRD2		MMP12		KRT16		SPARCL1		ECEL1
XIST		ATF3		UPK1B		CXCL11		WIF1		ACTG2
STC1		C1orf76		LY6D		PDZK1IP1		SPP1		CTAG2
CST6		ZNF165		MUC16		KRT14		NELL1		MLPH
PSG1		CCNA1		KRT13		SAA1		TFF3		AGTRL1
HSD11B1		PRDM13		CP		RSAD2		AKR1B10		FAM107A
TNFAIP6		DNM3		DEFB1		SERPINB7		SV2B		CDH18
SCG5		GAL		KRT1		KRT34		BAMBI		RGS4
ANPEP		C12orf24		ALPP		FYB		TUBB2B		TRHDE
FN1		MAGEA12		PDZK1		SPRR2B		CHL1		RGS5
CHI3L1		CCDC76		KLK11		IL1B		FGF9		MGC87042
OLFML3		TRIM36		HPGD		SPRR1B		DPYSL3		SOSTDC1
IL7R		TAF1A		DHRS9		CXCL10		PTPRO		BNC2
TGM2		NR2E1		SPON2		TRIM22		TNRC9		ZNF423
LOXL2		FEZ1		METTL7A		IFI44L		CHGB		COL15A1
TIMP4		FGF2		ANXA10		THBD		GSTA1		GPX3
RARRES1		CALB1		TNNI2		MMP28		SCG2		NINJ2
HEG1		STAC		MUC4		INHBA		SOX2		SFRP1
PSG7		PTER		FMO3		MMP1		ADH7		TRAC
KRT81		IL11		CLCA4		P2RY6		TCF4		EEF1A2
VTN		MTERF		VTCN1		IL1A		NEFL		TNNC1
CPZ		TBL1XR1		GABRE		IFIT1		WNT5A		PPP1R9A
G0S2		C9orf46		LUM		BIRC4BP		ALDH1A1		GPR116
SERPINA3		SEMA3A		UBD		LCN2		HCK		APBA2
SRPX		NIP7		COL5A2		IFIT3		POU3F2		CLDN10
LXN		MLSTD1		MSMB		CCL20		NR0B1		P2RX5
COL3A1		PSAT1		PADI3		MMP7		INSM1		CNIH3
TPM2		KHDRBS3		NTS		SERPINB4		DIRAS2		OGDHL
SPARC		ALOX12		MPPED2		WNT7A		CST1		CECR1
IL32		PTPLA		CXCL6		ZNF750		TSPAN7		KRT7
RFTN1		ZNF227		C10orf116		MX1		NRCAM		CA14
CYP11A1		EPB41L3		MGAM		LOC653879		PIPOX		SPANXC
ChGn		HSPC111		GPR109B		OAS2		ODAM		NKX2-5
OLFML1		A2M		HCLS1		IFIT2		SERPINI1		APLP1
TAGLN		SH3GL2		CEACAM5		SERPINB3		AKR1C3		TNF
DCN		CGI-115		MMP13		INDO		ALDH3A1		CCL5
MAGEC1		KCTD12		AQP3		SERPINA1		SDPR		C14orf79
SERPINE1		FZD3		LGALS7		OAS1		DYNC1I1		FHOD1
L1CAM		OSMR		GSTM1		MX2		GYPC		LOC89944
DAB2		ODC1		VGLL1		FAT2		GPC3		PYCRL
TFPI2		DUSP4		SCEL		TLR2		EDNRB		LRP3
PSG9		EPB41L2		TMEM176B		LRAP		CXCR4		FABP6
FAP		GLIPR1		LRMP		IL1RN		NRXN3		MYBL2
EMP3		WDR3		BCAS1		SERPINB2		GSTA4		GLDC
CTGF		NLGN4X		MMP10		CLCA2		IGF1		IRAK3
PSG5		BEXL1		FGFR3		MAGEC2		PLEKHB1		KIAA1446
IL13RA2		TWISTNB		SLC39A2		FLJ20035		ENTPD3		ETV1
EVI2A		RBM13		CYP26A1		KRT15		DLX5		EGFL7
FPR1		NMD3		DUOX1		SLC15A3		SLC9A2		CEACAM6
FBN1		AGTPBP1		CXCR7		SPRR1A		AKR1C2		IGSF4
COL5A1		FJX1		TSPAN1		KRT6B		NTRK2		FAM106A
BMP4		SOHLH2		MSLN		PRMT8		SLIT2		CYP2B7P1
PSG3		GPC4		CFI		KLK8		TDO2		NPR3
HLA-DRB1		SOCS2		LYPD1		PLAU		PROX1		CSPG2
DIO2		DNAJC6		MB		NHLH2		CYP4F3		ELMO1
CD70		KIAA0507		GABRP		RTP4		CHODL		NOV
KCNS1		BAGE		CMAH		APOBEC3G		GPX2		LPXN
AXL		SNX10		EGFL6		OASL		DNAH9		LIF
C1S		LOC94431		UGT1A4		IFI44		CACNA2D3		TMEM156
PRG1		COBL		CLEC7A		FGFBP1		CABYR		CA12
SLC43A3		NEFM		ALPPL2		RPS4Y1		TBX3		MEG3
COL1A2		LAMP3		UGT1A6		ALOX15B		C8orf4		EYA4
COL6A2		IL1RAP		PAX9		OLFM4		HEY1		TUBA3
GAS1		KCTD3		SERPINB13		EHF		UCHL1		ERBB2
C1R		MRPL42		RARRES3		NCF2		PDE8B		ATP6V0E2
SERPINB9		HRASLS		CA2		GCNT3		PTPRD		EMID1
ITGBL1		TMEM40		HOP		AIM2		MAGEA4		PDE4B
TNFRSF11B		TMEFF1		GALNT12		GBP1		RASGRP1		HOXC10
NEFH				TGM1		DHCR7		DIRAS3		KRT75
KLRC3				BCL2L14		DDX58		ATF5		RGL1
SERPING1				CEL		OLR1		SNTB1		RAD54L
GRAMD1B				SYCP2		PI3		GSTM2		ZNF239
TM4SF4				TMEM16A		RASIP1		PCDH17		DNM1
MYLK				SLC1A3		IFI6		AKR1C1		HNMT
NAV3				SLC2A10		TNFSF10		F13A1		SLC25A21
PAPPA				GDPD2		KRT23		DACH1		SLC12A7
CDKN2C				TJP3		HSD17B2		LRIG1		PTHR2
TCF8				TLR5		KRT17		TYRP1
TAF7L				KLK10		KYNU		ETV5
GLRX				SEMA6D		DSG3		ABCC2
FAM38B				SAGE1		HERC6		CRYAB
COL6A1				ABP1		HS3ST1		ODZ4
TIMP1				OLFML2A		PRKCDBP		GJB1
KCTD14				WISP3		VNN1		MFAP5
CALB2				SELENBP1		LYPD3		PRAME
PSG6				MUC1		ECM1		CYFIP2
AOX1				VSNL1		WNT4		IGFBP5
PSG4				KIAA1305		TIMP3		NELL2
RARRES2				ATP12A		ECM2		KIF5C
BIRC3				PLAC8		SLCO1B3		CYP1A1
ALDH1A2				CGI-38		MGC14376		GUCY1B3
HSD3B1				SERPINF1		S100A14		CXCL12
LEPREL1				BEST2		RAPGEF3		GSTM3
LOX				PLA2G10		GBP2		MAP1B
ARMCX2				PLCE1		C1orf116		CHRDL1
PAPSS2				ARHGDIB		PTGS1		RAB6B
CYR61				ST6GALNAC2		IRF6		NXF2
ITGA5				PRSS3		KLK7		FOXA2
CD14				KRT19		BBOX1		BEX1
RRAD				GATA3		BDKRB1		GPRC5B
KIAA1199				CALML3		EVA1		KCND2
CXCL2				GAGE3		SAA4		CCDC46
GFPT2				SUSD4		ISG15		PELI2
MT1H				FOS		TMEM140		FBN2
SPOCK1				DUOX2		IRF7		RORA
FBLN2				RNF128		GJB5		MATN3
IL1R1				ANXA9		MAFB		CRMP1
CFB				ATP6V1B1		IFITM1		LPPR4
COL1A1				APOL1		RNF39		OSGIN1
QPRT				BHLHB3		HBE1		COCH
MME				CDH5		ZBED2		PRKD1
EREG				HSD17B3		REG1A		RNF144
AEBP1				TMPRSS4		PDZD2		KIF1A
BDNF				MAOA		PSMB9		LEF1
NT5E				PRODH		SAMD9		SV2A
LTB				SECTM1		MTSS1		TMEM158
DPP4				TMEM176A		TNFAIP3		LOC728343
AKAP12				DSC3		OAS3		CLIC5
IL24				CYP24A1		IFIH1		OLFM1
TFPI						F3		SMPX
FSTL1						SOD2		NRN1
ARNT2						C9orf127		ADAM23
PMP22						CORO1A		TSPYL5
KLK6						GPNMB		INHBE
ANKRD1						RAB38		GLT25D2
NR3C2						S100P		MAGEA11
TREM1						PGLYRP4		NPTX2
PCOLCE						HSPB3		TSPAN12
RFPL1S						BMP2		FGFR1
MT1M						C10orf10		RASL11B
PSG2						HBEGF		GRB10
HLA-DPB1						C1orf106		SLC7A11
PADI2						ACE2		EN2
IGFBP4						ID1		FGF13
HLA-DRA						HMGCS1		NAP1L2
GPR126						SERPINB5		SHC2
CDH11								PTPRZ1
CDH12								TMEM47
HLA-DPA1								MGC2780
CXCL1								CYP4F11
NPPB								SPRY4
CPS1								LOC151162
OXTR								PTPRE
PTX3								CPEB1
HERC5								FXYD6
LTBP2								RRAGD
TMPRSS3
FAM70A
C1QL1
EVI2B
LOC645745
TGFB2
C10orf56
IL1RAPL1
CHN1
CDH2
QSCN6
C1orf38
NFE2
ANGPTL4
PLA2G4C
GSTT2
FBXO2
ASPM
ARMCX1
EMR1
GPX7
FHL2
CDC45L
MYBL1
VEGFC
SLCO2A1
MGC24039
SULF1
RAB31
WWTR1
CA9
COLEC12
CD97
PPP2R2B
PNMA2
LAPTM5
NFE2L3
NRP1
PTGIS
TNC
YPEL1
TSPAN4
HPCAL1
PTGS2
FOXF1
APOL3
FHL1
FAM105A
IGFBP7
EFHD1
ROR1
ANXA6
COTL1
ENC1
RHOBTB1
ABCA1
CCNB2
GNG11
IL15
PTGER2
PPAP2B
PLSCR4
ANXA3
RRM2
CXCL3
ADFP
HS3ST3A1
SLC2A6
FMNL1
MGC5618
APOE
NPTX1
MT1E
