# Supplementary material for: Stromal cell-expressed malignant gene patterns contribute to the progression of squamous cell carcinomas across different sites
Source: Front Genet. 2024 Jul 12;15:1342306. doi: 10.3389/fgene.2024.1342306 (PMC11272565; doi:10.3389/fgene.2024.1342306)
Supplement: Supplementary file 4 [file Table1.XLSX]

## Sheet: type
GSM1415516	stromal
GSM1415518	stromal
GSM1415520	stromal
GSM1415522	stromal
GSM1415526	stromal
GSM1415528	stromal
GSM1415530	stromal
GSM1415532	stromal
GSM1415539	stromal
GSM1415541	stromal
GSM1415543	stromal
GSM1415550	stromal
GSM1415552	stromal
GSM1415554	stromal
GSM861647	immune
GSM861648	immune
GSM861649	immune
GSM861650	immune
GSM861651	immune
GSM861652	immune
GSM861653	immune
GSM861654	immune
GSM861655	immune
GSM861656	immune
GSM861657	immune
GSM861658	immune
GSM861659	immune
GSM861660	immune
GSM861661	immune
GSM861662	immune
GSM861663	immune
GSM861664	immune
GSM861665	immune
GSM861666	immune
GSM861667	immune
GSM861668	immune
GSM861669	immune
GSM861670	immune
GSM861671	immune
GSM861672	immune
GSM861673	immune
GSM861674	immune
GSM861675	immune
GSM861676	immune
GSM861677	immune
GSM861678	immune
GSM861679	immune
GSM861680	immune
GSM861681	immune
GSM861682	immune
GSM861683	immune
GSM861684	immune
GSM861685	immune
GSM861686	immune
GSM861687	immune
GSM861688	immune
GSM861689	immune
GSM861690	immune
GSM861691	immune
GSM861692	immune
GSM861693	immune
GSM861694	immune
GSM1499358	immune
GSM1499359	immune
GSM1499360	immune
GSM1499361	immune
GSM1499362	immune
GSM1499363	immune
GSM1499364	immune
GSM1499365	immune
GSM1499366	immune
GSM1499367	immune
GSM1499368	immune
GSM1499369	immune
GSM1499370	immune
GSM1499371	immune
GSM1204705	immune
GSM1204706	immune
GSM1204707	immune
GSM1204708	immune
GSM1204709	immune
GSM1204710	immune
GSM1204711	immune
GSM1204712	immune
GSM1204713	immune
GSM1204714	immune
GSM2335645	stromal
GSM2335646	stromal
GSM2335647	stromal
GSM2335648	stromal
GSM2335649	stromal
GSM1936932	stromal
GSM1936933	stromal
GSM1936937	stromal
GSM1936944	stromal
GSM1936945	stromal
GSM1936949	stromal
GSM1154014	stromal
GSM1154015	stromal
GSM1004626	stromal
GSM1004627	stromal
GSM1004640	stromal
GSM1004641	stromal
GSM1004642	stromal
GSM2044699	stromal
GSM2044700	stromal
GSM2044701	stromal
GSM2044702	stromal
GSM2044703	stromal
GSM2044704	stromal
GSM2044705	stromal
GSM2044706	stromal
GSM2044707	stromal
GSM2044708	stromal
GSM2044709	stromal
GSM2044710	stromal
GSM2044711	stromal
GSM2044712	stromal
GSM2044713	stromal
GSM2044714	stromal
GSM2044715	stromal
GSM2044716	stromal
GSM2044717	stromal
GSM2044718	stromal
GSM2044719	stromal
GSM1257669	stromal
GSM1257670	stromal
GSM1257671	stromal
GSM1257672	stromal
GSM1257673	stromal
GSM1257674	stromal
GSM1257675	stromal
GSM1257676	stromal
GSM1257677	stromal
GSM1257678	stromal
GSM1257679	stromal
GSM1257680	stromal
GSM1257681	stromal
GSM1257682	stromal
GSM1257683	stromal
GSM1257684	stromal
GSM1257685	stromal
GSM1257686	stromal
GSM1257687	stromal
GSM1257688	stromal
GSM1257689	stromal
GSM1257690	stromal
GSM1257691	stromal
GSM1257692	stromal
GSM1257693	stromal
GSM1257694	stromal
GSM1257695	stromal
GSM1257696	stromal
GSM1257697	stromal
GSM1257698	stromal
GSM1257699	stromal
GSM1257700	stromal
GSM1257701	stromal
GSM1257702	stromal
GSM1257703	stromal
GSM1257704	stromal
GSM1257705	stromal
GSM1257706	stromal
GSM1257707	stromal
GSM1257708	stromal
GSM1257709	stromal
GSM1257710	stromal
GSM1257711	stromal
GSM1257712	stromal
GSM1257713	stromal
GSM1257714	stromal
GSM1257715	stromal
GSM1257716	stromal
GSM1257717	stromal
GSM1257718	stromal
GSM1257719	stromal
GSM1257720	stromal
GSM1257721	stromal
GSM1257722	stromal
GSM1257723	stromal
GSM1257724	stromal
GSM1257725	stromal
GSM1257726	stromal
GSM1257727	stromal
GSM1257728	stromal
GSM1257729	stromal
GSM1257730	stromal
GSM1669580	cancer
GSM1669607	cancer
GSM1669608	cancer
GSM1669620	cancer
GSM1669621	cancer
GSM1669622	cancer
GSM1669623	cancer
GSM1669624	cancer
GSM1669642	cancer
GSM1669648	cancer
GSM1669650	cancer
GSM1669730	cancer
GSM1669741	cancer
GSM1669791	cancer
GSM1669832	cancer
GSM1669867	cancer
GSM1669887	cancer
GSM1669888	cancer
GSM1669889	cancer
GSM1669903	cancer
GSM1669904	cancer
GSM1669906	cancer
GSM1669958	cancer
GSM1669959	cancer
GSM1669999	cancer
GSM1670001	cancer
GSM1670038	cancer
GSM1670308	cancer
GSM1670309	cancer
GSM1670341	cancer
GSM1670342	cancer
GSM1670343	cancer
GSM1670344	cancer
GSM1670345	cancer
GSM1670346	cancer
GSM1670386	cancer
GSM1670400	cancer
GSM1670402	cancer
GSM1670403	cancer
GSM1670408	cancer
GSM1670409	cancer
GSM1670411	cancer
GSM1670412	cancer
GSM1670448	cancer
GSM1669563	cancer
GSM1669569	cancer
GSM1669570	cancer
GSM1669605	cancer
GSM1669617	cancer
GSM1669629	cancer
GSM1669630	cancer
GSM1669631	cancer
GSM1669632	cancer
GSM1669645	cancer
GSM1669647	cancer
GSM1669649	cancer
GSM1669652	cancer
GSM1669657	cancer
GSM1669660	cancer
GSM1669694	cancer
GSM1669744	cancer
GSM1669746	cancer
GSM1669754	cancer
GSM1669755	cancer
GSM1669780	cancer
GSM1669841	cancer
GSM1669842	cancer
GSM1669843	cancer
GSM1669844	cancer
GSM1669845	cancer
GSM1669847	cancer
GSM1669848	cancer
GSM1669849	cancer
GSM1669850	cancer
GSM1669851	cancer
GSM1669852	cancer
GSM1669853	cancer
GSM1669854	cancer
GSM1669855	cancer
GSM1669859	cancer
GSM1669862	cancer
GSM1669872	cancer
GSM1669895	cancer
GSM1669910	cancer
GSM1669911	cancer
GSM1669946	cancer
GSM1670010	cancer
GSM1670039	cancer
GSM1670076	cancer
GSM1670078	cancer
GSM1670079	cancer
GSM1670080	cancer
GSM1670081	cancer
GSM1670082	cancer
GSM1670083	cancer
GSM1670084	cancer
GSM1670085	cancer
GSM1670086	cancer
GSM1670087	cancer
GSM1670102	cancer
GSM1670133	cancer
GSM1670300	cancer
GSM1670393	cancer
GSM1670394	cancer
GSM1670407	cancer
GSM1670504	cancer
GSM1670512	cancer
GSM1670520	cancer
GSM1670521	cancer
GSM1670526	cancer
GSM1670563	cancer
GSM1670564	cancer
GSM1670567	cancer
GSM1670572	cancer
GSM1670587	cancer
GSM1670589	cancer
